# Supplementary material for: Natural menopause, menarche and breast cancer risk in BRCA1 and BRCA2 pathogenic variant carriers: a Mendelian randomization analysis
Source: Br J Cancer. 2026 Mar 30;134(10):1479–87. doi: 10.1038/s41416-026-03365-6 (PMC13133355; doi:10.1038/s41416-026-03365-6)
Supplement: Supplementary file 2 — Supplementary Tables [file 41416_2026_3365_MOESM2_ESM.xlsx]

## Sheet: STable1
STable 1: Characteristics of BRCA1 and BRCA2 PV carriers genotyped in CIMBA
Characteristic	BRCA1 PV carriers	BRCA2 PV carriers
	N = 1,5701	N = 1,5491
Age at interview (years)	46 (12) 46 (18)	49 (13) 48 (19)
Birth cohort
<1940	88 (5.6%)	124 (8.0%)
1940-1949	264 (17%)	280 (18%)
1950-1959	375 (24%)	373 (24%)
>= 1960	843 (54%)	772 (50%)
Age at menarche (years)	13.01 (1.55) 13.00 (2.00)	12.92 (1.49) 13.00 (2.00)
Unknown	11	6
Age at menarche in categories (years)
<12 years	293 (19%)	297 (19%)
12-15 years	1,032 (66%)	1,038 (67%)
>=15 years	245 (16%)	214 (14%)
Unknown	11	6
Height (m)	1.64 (0.07) 1.63 (0.10)	1.64 (0.07) 1.63 (0.09)
Unknown	2	4
BMI at interview (kg)	25.7 (5.2) 24.7 (6.3)	25.9 (5.3) 24.7 (6.2)
Unknown (N)	10	10
BMI at age 18 (kg)	21.35 (3.10) 20.91 (3.46)	21.42 (3.06) 20.91 (3.33)
Unknown (N)	54	31
Menopause status
Premenopausal	1,387 (88%)	1,288 (83%)
Menopausal	183 (12%)	261 (17%)
Age at menopause (years)2	49.58 (5.1), 51 (7)	49.95 (4.8), 51 iqr(6)
BPOAge	45 (40, 51)	47 (42, 55)
Unknown (N)	594	622
ParityGroup
Nulliparous	270 (17%)	256 (17%)
1 live birth	251 (16%)	231 (15%)
2 live births	634 (40%)	625 (40%)
3+ live births	415 (26%)	437 (28%)
Age at first pregnancy
<20	200 (15%)	191 (15%)
20-24	424 (33%)	450 (35%)
25-29	417 (32%)	402 (31%)
30-34	193 (15%)	181 (14%)
>=35	66 (5.1%)	69 (5.3%)
Unknown (N)	270	256
1 Mean (SD) Median (IQR); n (%); Median (IQR)

## Sheet: STable2
STable 2: Studies and sample sizes used in Mendelian Randomization analyses
	Sample size	Reference	Notes
Exposure
Reprogen ANM	~200,000 women of European ancestry from: i) 34 studies from the ReproGen consortium (N = 60,777), ii) UK Biobank (N=106048), and iii) BCAC (N = 34498)	Ruth KS, Day FR, Hussain J, et al: Genetic insights into biological mechanisms governing human ovarian ageing. Nature 596:393-397, 2021	Included women with ANM from age 40 to 60 years inclusive. ANM was derived from self-reported questionnaire data by each study and was the age at last naturally occurring menstrual period followed by at least 12 consecutive months of amenorrhea. Exclusions were women with menopause caused by hysterectomy, bilateral ovariectomy, radiation or chemotherapy, and those using HRT before menopause.
Reprogen AAM	~329000 women of European ancestry from: i) 40 studies from the ReproGen consortium (N = 179,117), ii) UK Biobank (N = 73,397), and ii) 23andMe (N = 76,831)	Day FR, Thompson DJ, Helgason H, et al:, Genomic analyses identify hundreds of variants associated with age at menarche and support a role for puberty timing in cancer risk	Study specific inclusion/exclusion criteria; The distribution of genome-wide test statistics demonstrated significant inflation (λGC = 1.75); however, linkage disequilibrium (LD) score regression analyses confirmed that this inflation was solely due to polygenicity rather than population structure (LD score intercept = 1.00, standard error (SE) = 0.02).
UK Biobank	N= 188,908 European ancestry women	Ruth KS, Day FR, Tyrrell J, et al. Using human genetics to understand the disease impacts of testosterone in men and women. Nat Med. 2020;26(2):252-258.
UK Biobank and GIANT BMI	Combined men and women (max N = 806,834) of European descent, meta-analysis of UK Biobank and GIANT consortium	Pulit SL, Stoneman C, Morris AP, et al. . Meta-analysis of genome-wide association studies for body fat distribution in 694 649 individuals of European ancestry. Hum Mol Genet. 2019 Jan 1;28(1):166-174. doi: 10.1093/hmg/ddy327. PMID: 30239722; PMCID: PMC6298238.	As per reference; Summary statistics were obtained from bmi.giant-ukbb.meta-analysis.combined.23May2018.txt, DOI (10.5281/zenodo.1251813)
Outcome
BCAC- breast cancer in the general population	122,977 cases and 105,974 controls of European ancestry for overall BC analyses; 69501 ER-positive cases, 95042 controls for ER-positive analysis; 21468 ER-negative cases, 100594 controls for ER-negative analyses	Michailidou K, Lindstrom S, Dennis J, et al: Association analysis identifies 65 new breast cancer risk loci. Nature 551:92-94, 2017 (check)	The majority of studies were population-based case–control studies, or case– control studies nested within population-based cohorts, but a subset of studies oversampled cases with a family history of the disease
CIMBA BRCA1 PV carriers	19046	Milne RL, Kuchenbaecker KB, Michailidou K, et al: Identification of ten variants associated with risk of estrogen-receptor-negative breast cancer. Nat Genet 49:1767-1778, 2017
CIMBA BRCA2 PV carriers	12,412	Milne RL, Kuchenbaecker KB, Michailidou K, et al: Identification of ten variants associated with risk of estrogen-receptor-negative breast cancer. Nat Genet 49:1767-1778, 2017

## Sheet: STable3
STable 3: Sample sizes for analyses of association between ANM SNPs and breast cancer risk by age at diagnosis/interview in CIMBA
	CIMBA BRCA1 PV carriers			CIMBA BRCA2 PV carriers
Age (years)	<40	40-55	> = 55	<40	40-55	> = 55
Affected	4654	4027	756	2279	3093	935
Unaffected	4546	3491	1380	2691	2052	1241
Number of unaffected women and women diagnosed with breast cancer shown by age at diagnosis/interview

## Sheet: STable4
STable 4: Sample sizes for analyses of association between ANM SNPs and ER-negative or ER-positive disease by age at diagnosis/interview in BCAC
Age (years)	ER-negative disease	controls	ER-positive disease	controls
OncoArray
<40	1615	3780	3050	3844
40-55	4126	15917	13145	15917
>55	5626	29579	28024	29689
iCOGS
<40	827	3293	1483	3293
40-55	2635	12363	10256	12377
>55	3053	18138	14872	19292
Number of unaffected women and women diagnosed with breast cancer are shown by age at diagnosis/interview

## Sheet: STable5
STable 5: Computed weights in EMBRACE, assuming UK BRCA1 and BRCA2 PV carrier incidence rates
Age category	External average incidences	BC (N)	Affected PYRS	Weights for affected women	Unaffected (N)	Unaffected PYRS	Weights for unaffected women
BRCA1 PV carriers
18-24	0.001	10	51.15	1.683	142	640.98	0.952
25-29	0.005	102	319.05	0.643	194	517.87	1.188
30-34	0.011	243	628	0.534	245	584.67	1.462
35-39	0.016	285	681.82	0.517	252	615.43	1.546
40-44	0.022	263	619.81	0.557	217	502.08	1.537
45-49	0.03	200	453.02	0.67	180	448.6	1.366
50-54	0.033	119	266.58	0.786	142	326.29	1.18
55-59	0.033	70	162.55	0.801	127	284.07	1.11
60-64	0.032	26	64.9	1.222	93	235.27	0.938
65-69	0.03	23	56.43	0.569	63	134.48	1.157
70-79	0.024	5	24.03	0.783	45	140.04	1.024
BRCA2 PV carriers
18-24	0	7	28.19	1.506	116	515.51	0.969
25-29	0.002	46	133.15	0.797	154	423.69	1.061
30-34	0.006	148	404.38	0.512	237	575.48	1.305
35-39	0.009	233	622.61	0.46	278	635.47	1.452
40-44	0.014	287	697.61	0.437	246	600.07	1.657
45-49	0.018	272	650.18	0.426	194	458.6	1.805
50-54	0.022	171	390.49	0.549	163	381.88	1.473
55-59	0.026	115	264.17	0.64	160	398.35	1.259
60-64	0.025	76	161.73	0.564	113	270.69	1.294
65-69	0.017	28	55	0.499	113	241.88	1.124
70-79	0.012	18	52.86	0.335	89	409.78	1.135
PYRS, person years; BC, breast cancer N, Breast cancers in EMBRACE; Affected, women diagnosed with BC
* 158 BRCA1 PV carriers, 125 BRCA2 PV carriers and 27 non-carriers underwent Prophylactic bilateral mastectomy and no breast cancer diagnosis prior to interview

## Sheet: STable6
STable 6: Breast cancer specific UK incidence rates used for estimation of weights
	BRCA1 PV carriers								BRCA2 PV carriers
age	<1920	1920-1929	1930-1939	1940-1949	1950-1959	1960-1969	1970-1979	1980+	<1920	1920-1929	1930-1939	1940-1949	1950-1959	1960-1969	1970-1979	1980+
0	2e-07	2e-07	2e-07	2e-07	2e-07	2e-07	1e-07	5e-07	2e-07	2e-07	2e-07	2e-07	2e-07	2e-07	1e-07	5e-07
1	2e-07	2e-07	2e-07	2e-07	2e-07	2e-07	1e-07	5e-07	2e-07	2e-07	2e-07	2e-07	2e-07	2e-07	1e-07	5e-07
2	1e-07	1e-07	1e-07	1e-07	1e-07	1e-07	1e-07	5e-07	1e-07	1e-07	1e-07	1e-07	1e-07	1e-07	1e-07	5e-07
3	1e-07	1e-07	1e-07	1e-07	1e-07	1e-07	1e-07	4e-07	1e-07	1e-07	1e-07	1e-07	1e-07	1e-07	1e-07	4e-07
4	1e-07	1e-07	1e-07	1e-07	1e-07	1e-07	1e-07	4e-07	1e-07	1e-07	1e-07	1e-07	1e-07	1e-07	1e-07	4e-07
5	1e-07	1e-07	1e-07	1e-07	1e-07	1e-07	1e-07	3e-07	1e-07	1e-07	1e-07	1e-07	1e-07	1e-07	1e-07	3e-07
6	1e-07	1e-07	1e-07	1e-07	1e-07	1e-07	2e-07	3e-07	1e-07	1e-07	1e-07	1e-07	1e-07	1e-07	2e-07	3e-07
7	1e-07	1e-07	1e-07	1e-07	1e-07	1e-07	2e-07	3e-07	1e-07	1e-07	1e-07	1e-07	1e-07	1e-07	2e-07	3e-07
8	1e-07	1e-07	1e-07	1e-07	1e-07	2e-07	2e-07	4e-07	1e-07	1e-07	1e-07	1e-07	1e-07	2e-07	2e-07	4e-07
9	2e-07	2e-07	2e-07	2e-07	2e-07	2e-07	2e-07	5e-07	2e-07	2e-07	2e-07	2e-07	2e-07	2e-07	2e-07	5e-07
10	3e-07	3e-07	3e-07	3e-07	3e-07	3e-07	3e-07	6e-07	3e-07	3e-07	3e-07	3e-07	3e-07	3e-07	3e-07	6e-07
11	4e-07	4e-07	4e-07	4e-07	4e-07	4e-07	4e-07	8e-07	4e-07	4e-07	4e-07	4e-07	4e-07	4e-07	4e-07	8e-07
12	5e-07	5e-07	5e-07	6e-07	5e-07	5e-07	6e-07	1.1e-06	5e-07	5e-07	5e-07	6e-07	5e-07	5e-07	6e-07	1.1e-06
13	8e-07	8e-07	8e-07	8e-07	7e-07	6e-07	8e-07	1.4e-06	8e-07	8e-07	8e-07	8e-07	7e-07	6e-07	8e-07	1.4e-06
14	1.1e-06	1.1e-06	1.1e-06	1.2e-06	1e-06	9e-07	1.2e-06	1.9e-06	1.1e-06	1.1e-06	1.1e-06	1.2e-06	1e-06	9e-07	1.2e-06	1.9e-06
15	1.8e-06	1.8e-06	1.8e-06	1.7e-06	1.7e-06	1.5e-06	2e-06	2.7e-06	1.8e-06	1.8e-06	1.8e-06	1.7e-06	1.7e-06	1.5e-06	2e-06	2.7e-06
16	2.7e-06	2.7e-06	2.7e-06	2.5e-06	2.6e-06	2.3e-06	3.1e-06	3.7e-06	2.7e-06	2.7e-06	2.7e-06	2.5e-06	2.6e-06	2.3e-06	3.1e-06	3.7e-06
17	3.8e-06	3.8e-06	3.8e-06	3.4e-06	3.8e-06	3.2e-06	4.5e-06	4.9e-06	3.8e-06	3.8e-06	3.8e-06	3.4e-06	3.8e-06	3.2e-06	4.5e-06	4.9e-06
18	5.1e-06	5.1e-06	5.2e-06	4.5e-06	5.3e-06	4.6e-06	6.3e-06	6.5e-06	5.1e-06	5.1e-06	5.2e-06	4.5e-06	5.3e-06	4.6e-06	6.3e-06	6.5e-06
19	7e-06	7e-06	7.1e-06	6.4e-06	7.7e-06	7e-06	9.3e-06	9.5e-06	7e-06	7e-06	7.1e-06	6.4e-06	7.7e-06	7e-06	9.3e-06	9.5e-06
20	0.0003236	0.0003236	0.0003283	0.0003112	0.0003735	0.0003654	0.0004629	0.0004752	0.0002047	0.0002047	0.0002077	0.0001968	0.0002362	0.0002311	0.0002928	0.0003006
21	0.0004545	0.0004545	0.0004616	0.0004625	0.0005484	0.0005668	0.0006898	0.0007242	0.0002782	0.0002782	0.0002825	0.0002831	0.0003356	0.0003469	0.0004222	0.0004433
22	0.0006125	0.0006125	0.0006235	0.0006538	0.000762	0.0008223	0.0009689	0.0010419	0.0003627	0.0003627	0.0003692	0.0003872	0.0004513	0.000487	0.0005738	0.000617
23	0.0008068	0.0008068	0.0008232	0.0008958	0.0010221	0.001143	0.0013057	0.0014363	0.0004623	0.0004623	0.0004717	0.0005133	0.0005857	0.000655	0.0007482	0.0008231
24	0.0010956	0.0010958	0.0011178	0.0012524	0.0013916	0.0016024	0.0017712	0.0019819	0.0006075	0.0006076	0.0006198	0.0006944	0.0007716	0.0008885	0.0009821	0.0010989
25	0.0015244	0.0015253	0.0015519	0.0017738	0.0019231	0.0022586	0.0024238	0.0027381	0.0008178	0.0008183	0.0008326	0.0009516	0.0010318	0.0012117	0.0013004	0.001469
26	0.0021008	0.0021041	0.0021328	0.0024681	0.0026296	0.0031214	0.003273	0.0037163	0.0010906	0.0010923	0.0011072	0.0012813	0.0013651	0.0016204	0.0016991	0.0019292
27	0.002799	0.0028068	0.0028356	0.0033045	0.0034861	0.0041534	0.0042811	0.0048787	0.001406	0.0014099	0.0014244	0.0016599	0.0017511	0.0020863	0.0021504	0.0024506
28	0.0036158	0.0036297	0.0036652	0.0042727	0.0044938	0.0053447	0.0054412	0.0062118	0.0017574	0.0017642	0.0017814	0.0020767	0.0021841	0.0025977	0.0026446	0.0030191
29	0.0046455	0.004666	0.0047346	0.0054654	0.005769	0.0068169	0.00688	0.0078272	0.0021847	0.0021943	0.0022266	0.0025703	0.0027131	0.0032059	0.0032356	0.003681
30	0.0059649	0.0059927	0.0061372	0.0069542	0.0074103	0.0086682	0.0087011	0.0098134	0.0027143	0.002727	0.0027927	0.0031645	0.0033721	0.0039445	0.0039594	0.0044656
31	0.0068503	0.0068848	0.007128	0.0078943	0.0085278	0.0098527	0.0098673	0.0109957	0.0032222	0.0032384	0.0033529	0.0037133	0.0040113	0.0046345	0.0046413	0.0051721
32	0.0077043	0.0077488	0.0081082	0.0087739	0.0096313	0.0109805	0.0110006	0.012098	0.003746	0.0037676	0.0039424	0.004266	0.0046829	0.0053389	0.0053487	0.0058823
33	0.008485	0.0085455	0.0090275	0.0095618	0.0106686	0.0120042	0.0120583	0.0130852	0.0042646	0.004295	0.0045372	0.0048058	0.0053621	0.0060333	0.0060605	0.0065766
34	0.0092776	0.0093668	0.0099765	0.0103662	0.0117311	0.0130431	0.0131626	0.0140901	0.00482	0.0048664	0.0051831	0.0053856	0.0060947	0.0067763	0.0068384	0.0073202
35	0.010116	0.0102521	0.0109889	0.0112377	0.0128522	0.01415	0.0143561	0.0151675	0.0054326	0.0055057	0.0059014	0.006035	0.006902	0.007599	0.0077097	0.0081454
36	0.0109619	0.0111645	0.0120173	0.0121438	0.0139823	0.0152794	0.0155789	0.0162663	0.0060852	0.0061976	0.0066711	0.0067413	0.0077618	0.0084819	0.0086482	0.0090297
37	0.0117367	0.0120231	0.0129661	0.0130037	0.0150215	0.0163283	0.0167143	0.0172762	0.0067348	0.0068991	0.0074402	0.0074618	0.0086196	0.0093695	0.009591	0.0099134
38	0.0123936	0.0127829	0.0137755	0.0137822	0.0159287	0.0172623	0.0177295	0.0181711	0.0073513	0.0075821	0.0081709	0.0081749	0.0094481	0.0102391	0.0105162	0.0107782
39	0.0129476	0.0134745	0.0144665	0.0145433	0.0167809	0.0181909	0.0187588	0.019093	0.0079385	0.0082616	0.0088698	0.0089169	0.0102889	0.0111534	0.0115015	0.0117065
40	0.0134076	0.0141136	0.0150447	0.0153164	0.0176091	0.0191626	0.019851	0.0200978	0.0084975	0.0089449	0.0095351	0.0097073	0.0111603	0.0121449	0.0125812	0.0127376
41	0.0144144	0.0153748	0.016218	0.0168325	0.0192383	0.0210811	0.0219247	0.0221146	0.009096	0.0097021	0.0102342	0.0106219	0.0121401	0.013303	0.0138353	0.0139551
42	0.0153679	0.0166165	0.0173016	0.0183901	0.0208456	0.0230515	0.0240296	0.0241767	0.0096557	0.0104402	0.0108707	0.0115546	0.0130974	0.0144834	0.0150979	0.0151903
43	0.0162314	0.01777	0.0182656	0.0199511	0.0223967	0.0249965	0.0260618	0.0261776	0.0101541	0.0111166	0.0114266	0.0124811	0.014011	0.0156374	0.0163039	0.0163763
44	0.0169318	0.0187238	0.0190805	0.0215423	0.0239535	0.0268806	0.0279738	0.0280668	0.0105464	0.0116626	0.0118847	0.0134182	0.01492	0.0167432	0.0174242	0.0174821
45	0.0174183	0.0194066	0.0197396	0.0231706	0.0255401	0.0286634	0.0297321	0.0298074	0.0108024	0.0120355	0.012242	0.0143699	0.0158394	0.0177764	0.0184392	0.0184859
46	0.0176999	0.0198278	0.0202807	0.0248176	0.0271307	0.030316	0.0313245	0.0313854	0.0109296	0.0122435	0.0125232	0.0153247	0.016753	0.0187199	0.0193426	0.0193802
47	0.0178289	0.0200472	0.0207678	0.0264375	0.0286654	0.0318067	0.0327311	0.0327802	0.0109615	0.0123254	0.0127684	0.0162543	0.017624	0.0195553	0.0201237	0.0201539
48	0.0178766	0.0201377	0.0212705	0.0279753	0.0300726	0.0330918	0.0339122	0.0339518	0.0109433	0.0123274	0.0130208	0.0171252	0.0184091	0.0202573	0.0207595	0.0207838
49	0.0178745	0.0201194	0.0218099	0.0293383	0.0312329	0.0340567	0.0347482	0.0347798	0.0108946	0.0122629	0.0132932	0.0178818	0.0190366	0.0207577	0.0211792	0.0211984
50	0.0178236	0.0199829	0.0223748	0.0304562	0.0320655	0.0346169	0.0351555	0.0351787	0.0108165	0.0121269	0.0135785	0.0184828	0.0194594	0.0210078	0.0213346	0.0213487
51	0.0177418	0.0197496	0.0229789	0.0313493	0.0326067	0.0348158	0.0351909	0.0352053	0.0111822	0.0124476	0.0144829	0.0197586	0.0205511	0.0219434	0.0221798	0.0221889
52	0.0176368	0.0194512	0.0236145	0.0320202	0.032889	0.0347153	0.0349423	0.0349491	0.0115447	0.0127324	0.0154576	0.0209598	0.0215285	0.022724	0.0228726	0.022877
53	0.0175493	0.0191824	0.0243009	0.0325188	0.0330015	0.0344567	0.0345763	0.0345785	0.0119305	0.0130407	0.0165204	0.0221072	0.0224354	0.0234246	0.023506	0.0235074
54	0.0174986	0.0190224	0.0250242	0.0328748	0.0330114	0.0341406	0.0341924	0.0341927	0.0123549	0.0134307	0.0176683	0.0232112	0.0233077	0.0241049	0.0241415	0.0241417
55	0.0174872	0.0190165	0.0257413	0.0330909	0.0329316	0.0338027	0.0338156	0.0338156	0.012823	0.0139445	0.0188757	0.0242649	0.0241481	0.0247869	0.0247964	0.0247964
56	0.017508	0.019175	0.0264062	0.0331742	0.0327663	0.0334529	0.0334453	0.0334453	0.0133335	0.014603	0.02011	0.0252643	0.0249537	0.0254765	0.0254708	0.0254708
57	0.0175368	0.0194718	0.0269774	0.033159	0.0325567	0.0331104	0.0330928	0.0330928	0.0138705	0.015401	0.0213375	0.0262267	0.0257503	0.0261883	0.0261744	0.0261744
58	0.0175487	0.0198494	0.0274121	0.0331178	0.0323932	0.0328328	0.0328116	0.0328116	0.0144153	0.0163052	0.0225175	0.0272045	0.0266093	0.0269704	0.0269529	0.0269529
59	0.0175399	0.0202299	0.0276419	0.0331077	0.0323552	0.0326936	0.0326733	0.0326733	0.0149638	0.0172587	0.0235821	0.0282451	0.0276031	0.0278918	0.0278745	0.0278745
60	0.0175063	0.0205547	0.0276512	0.033147	0.0324688	0.032722	0.0327059	0.0327059	0.0155112	0.0182121	0.0244999	0.0293693	0.0287685	0.0289928	0.0289785	0.0289785
61	0.0174447	0.0207986	0.0274943	0.0332249	0.0327129	0.0328953	0.0328847	0.0328847	0.0144525	0.0172312	0.0227784	0.027526	0.0271019	0.027253	0.0272442	0.0272442
62	0.0173583	0.0209593	0.0272525	0.0333043	0.0330119	0.0331351	0.0331299	0.0331299	0.0134468	0.0162363	0.0211114	0.0257995	0.0255729	0.0256684	0.0256644	0.0256644
63	0.017262	0.0210493	0.0269833	0.0333167	0.0332479	0.0333235	0.0333219	0.0333219	0.0125035	0.0152468	0.019545	0.0241325	0.0240827	0.0241375	0.0241363	0.0241363
64	0.0171638	0.0210857	0.0266663	0.0331445	0.0332726	0.033315	0.0333148	0.0333148	0.0116248	0.014281	0.0180607	0.0224483	0.022535	0.0225637	0.0225636	0.0225636
65	0.017068	0.0210676	0.0262649	0.0327242	0.0330061	0.03303	0.03303	0.03303	0.010809	0.0133419	0.0166333	0.0207238	0.0209023	0.0209175	0.0209175	0.0209175
66	0.0169815	0.0209871	0.0257699	0.0320767	0.0324679	0.0324844	0.0324844	0.0324844	0.0100556	0.0124275	0.0152597	0.0189942	0.0192259	0.0192356	0.0192356	0.0192356
67	0.0169089	0.0208533	0.0252159	0.0312734	0.031735	0.0317498	0.0317498	0.0317498	0.0093622	0.0115461	0.0139616	0.0173156	0.0175711	0.0175793	0.0175793	0.0175793
68	0.0168545	0.0206986	0.0246759	0.0303985	0.0308988	0.0309117	0.0309117	0.0309117	0.0087258	0.010716	0.0127751	0.0157378	0.0159968	0.0160035	0.0160035	0.0160035
69	0.016819	0.0205623	0.0242307	0.0294994	0.0300038	0.0300138	0.0300138	0.0300138	0.0081418	0.0099539	0.0117297	0.0142802	0.0145244	0.0145292	0.0145292	0.0145292
70	0.016801	0.020475	0.0239112	0.0285857	0.0290581	0.0290649	0.0290649	0.0290649	0.0076048	0.0092679	0.0108232	0.0129391	0.0131529	0.013156	0.013156	0.013156
71	0.0168013	0.0204472	0.0236876	0.0276603	0.0280713	0.0280754	0.0280754	0.0280754	0.0078476	0.0095506	0.0110641	0.0129197	0.0131117	0.0131136	0.0131136	0.0131136
72	0.0168216	0.0204558	0.0234985	0.0267564	0.0270915	0.0270938	0.0270938	0.0270938	0.0081078	0.0098595	0.011326	0.0128963	0.0130578	0.0130589	0.0130589	0.0130589
73	0.0168642	0.0204635	0.0233013	0.0259369	0.0261995	0.0262004	0.0262004	0.0262004	0.0083877	0.0101779	0.0115893	0.0129002	0.0130308	0.0130312	0.0130312	0.0130312
74	0.0169276	0.0204555	0.0231245	0.025255	0.0254515	0.0254517	0.0254517	0.0254517	0.0086879	0.0104985	0.0118684	0.0129618	0.0130627	0.0130628	0.0130628	0.0130628
75	0.0170015	0.0204251	0.0230072	0.0247307	0.0248689	0.0248689	0.0248689	0.0248689	0.0090043	0.0108174	0.012185	0.0130978	0.0131709	0.0131709	0.0131709	0.0131709
76	0.0170726	0.020371	0.0229595	0.0243437	0.0244352	0.0244352	0.0244352	0.0244352	0.0093304	0.0111331	0.0125477	0.0133042	0.0133542	0.0133542	0.0133542	0.0133542
77	0.0171273	0.0202995	0.0229459	0.0240302	0.0240901	0.0240901	0.0240901	0.0240901	0.009659	0.011448	0.0129404	0.0135519	0.0135857	0.0135857	0.0135857	0.0135857
78	0.017165	0.0202258	0.0229068	0.0237178	0.0237605	0.0237605	0.0237605	0.0237605	0.0099891	0.0117704	0.0133306	0.0138025	0.0138274	0.0138274	0.0138274	0.0138274
79	0.0172023	0.0201581	0.0228085	0.0233858	0.0234189	0.0234189	0.0234189	0.0234189	0.0103303	0.0121053	0.0136969	0.0140436	0.0140635	0.0140635	0.0140635	0.0140635
Breast cancer incidences used for estimation of weights (see Methods)

## Sheet: STable7
STable 7: Distribution of the age at menopause genetic score among BRCA1 and BRCA2 PV carriers
	BRCA1 PV carriers		BRCA2 PV carriers
Menopause (y/n)	Premenopausal 1	Menopausal	Premenopausal 1	Menopausal
	N=1,387	N=183	N=1,288	N=261
ANM-GS (mean)	-3.49554	1.49465	-3.5314	1.47091
ANM-GS (sd)	-3.79253	1.49944	-3.67449	1.50463
1 Premenopause at censoring

## Sheet: STable8
STable 8: Distribution of the standardised age at menopause genetic score (sANM-GS)1 by age at natural menopause
	BRCA1 PV carriers		BRCA2 PV carriers
Age at natural menopause (years)	mean	sd	mean	sd
<= 40	-0.681235	1.68223	-0.570912	0.839325
40-45	-0.66177	0.906032	-0.717605	0.796825
45-50	-0.170591	0.808062	-0.289654	1.12099
50-55	0.301792	0.859986	0.300376	0.888586
>55	0.622156	1.17945	0.420756	0.896396
ANM-GS, Age at natural menopause genetic score constructed using genetic variants discovered in the general population, as described in Methods
1 standardised by overall sd (1.487) and mean ANM-GS among menopausal BRCA1 and BRCA2 PV carriers for each gene respectively (This Table contains the same information as SFigure 1)

## Sheet: STable9
STable 9: Association between the standardised age at menopause genetic score (sANM-GS) and age at natural menopause in BRCA1 and BRCA2 PV carriers
	BRCA1 PV carriers				BRCA2 PV carriers
	Estimate	L95CI	U95CI	p.value	Estimate	L95CI	U95CI	p.value
+Birth cohort +5PCs	1.367	0.863	1.872	1.06e-07	1.584	1.131	2.036	6.74e-12
The age at natural menopause genetic score constructed using genetic variants discovered in the general population and standardised (sANM-GS) as described in Methods; PCs, Principal Components
Analyses were carried out using cens.normal function and adjusted for birth cohort and five PCs are as described in the Methods; weights derived as described in the Methods

## Sheet: STable10
STable 10: Distribution of the age at menarche genetic score (AAM-GS) and AAM variants weighted by BMI effect sizes (AAMBMI-GS) by categories of age at menarche
	BRCA1 PV carriers					BRCA2 PV carriers
		AAM-GS		AAMBMI-GS			AAM-GS		AAMBMI-GS
	N	mean	sd	mean	sd	N	mean	sd	mean	sd
All ages (unstandardised score)	1570	-1.11	0.42	0.38	0.12	1549	-1.13	0.41	0.39	0.12
AAM by age category (standardised score 1)
< 12 years	293	-0.5	0.97	0.3	1.01	297	-0.29	1.01	0.19	0.98
12 -14 years	1032	0.04	0.96	-0.03	0.99	1038	0.01	0.98	0	0.99
>=15 years	245	0.41	0.95	-0.21	0.96	214	0.36	0.97	-0.26	1.04
AAM, Age at menarche (years); AAM-GS, constructed using genetic variants associated with AAM in the general population; AAMBMI-GS, constructed using AAM genetic variants associated with BMI in the general population, as described in Methods
1 standardised by overall sd (0.411) and mean AAM-GS among BRCA1 and BRCA2 PV carriers for each gene respectively

[truncated: 6 more sheets: STable11, STable12, STable13, STable14, STable 15, STable 16]
